# Supplementary material for: Diversity, Relationships, and Biogeography of the Lambeosaurine Dinosaurs from the European Archipelago, with Description of the New Aralosaurin Canardia garonnensis
Source: PLoS One. 2013 Jul 26;8(7):e69835. doi: 10.1371/journal.pone.0069835 (PMC3724916; doi:10.1371/journal.pone.0069835)
Supplement: Information S2 — Character state codings of 265 morphological characters for the 34 hadrosauroid taxa used to infer the phylogenetic interrelationships of lambeosaurine hadrosaurids. (NEX) [file pone.0069835.s002.nex]

#NEXUS 
[MacClade 4.06 registered to Aratidia, Redshore]


BEGIN TAXA;
	TITLE Taxa;
	DIMENSIONS  NTAX=34;
	TAXLABELS
	Bactrosaurus_johnsoni
	Eolambia_caroljonesa
	Equijubus_normani
	Lophorhothon_atopus
	Probactrosaurus_gobiensis
	Protohadros_byrdi
	Tanius_sinensis
	Telmatosaurus_transsylvanicus
	Tethyshadros_insularis
	Hadrosaurus_foulkii
	Brachylophosaurus_canadensis
	Edmontosaurus_annectens
	Amurosaurus_riabinini
	Aralosaurus_tuberiferus
	Arenysaurus_ardevoli
	Blasisaurus_canudoi
	Charonosaurus_jiayinensis
	Corythosaurus_casuarius
	Corythosaurus_intermedius
	Hypacrosaurus_stebingeri
	Hypacrosaurus_altispinus
	Jaxartosaurus_aralensis
	Lambeosaurus_lambei
	Lambeosaurus_magnicristatus
	Magnapaulia_laticaudus
	Olorotitan_ararhensis
	Parasaurolophus_walkeri
	Parasaurolophus_cyrtocristatus
	Parasaurolophus_tubicen
	Pararhabdodon_isonensis
	Sahaliyania_elunchunorum
	Tsintaosaurus_spinorhinus
	Velafrons_coahuilensis
	Canardia_akripraeceps;
END;


BEGIN CHARACTERS;
	TITLE 'Matrix in file "HADRODATASET.nex"';
	DIMENSIONS  NCHAR=265;
	FORMAT SYMBOLS= " 0 1 2 3 4 5 6 7" MISSING=? GAP=- ;
	CHARSTATELABELS  
		1  DTTH1,  2  DTTH3,  3  DTTH4,  4  DTTH5,  5  DTTH6,  6  DTTH7,
  7  DTTH10,  8  DTTH12,  9  DTTH13,  10  MXTH1,  11  MXTH3,
  12  MXTH4,  13  MXTH5,  14  MXTH6,  15  MXTH8,  16  PDT1,
  17  PDT3,  18  PDT4,  19  PDT6,  20  PDT7,  21  PDT8,
  22  PDT9,  23  PDT11,  24  PDT13,  25  DT1,  26  DT4,
  27  DT5,  28  DT7,  29  DT9,  30  DT11,  31  DT12,
  32  DT13,  33  DT14,  34  DT15,  35  DT16,  36  DT17,
  37  DT18,  38  DT19,  39  SA1,  40  SA2,  41  SA3,
  42  SA4,  43  SA5,  44  ANG,  45  PRAR,  46  PMX1,
  47  PMX2,  48  PMX3,  49  PMX5,  50  PMX8,  51  PMX9,
  52  PMX6,  53  PMX7,  54  PMX10,  55  PMX11,  56  PMX12,
  57  PMX13,  58  PMX14,  59  PMX15,  60  PMX16,  61  PMX17,
  62  PMX18,  63  PMX19,  64  PMX20,  65  NS1,  66  NS2,
  67  NS3,  68  NS4,  69  NS5,  70  NS6,  71  NS7,
  72  NS8,  73  NS10,  74  NS9,  75  MX1,  76  MX2,
  77  MX4,  78  MX5,  79  MX21,  80  MX19,  81  MX7,
  82  MX8,  83  MX9,  84  MX18,  85  MX10,  86  MX11,
  87  MX12,  88  MX13,  89  MX14,  90  MX15,  91  MX16,
  92  MX17,  93  LC1,  94  LC2,  95  J1,  96  J2,
  97  J3,  98  J4,  99  J5,  100  J8,  101  J9,
  102  J10,  103  J11,  104  J13,  105  Q1,  106  Q2,
  107  Q3,  108  Q4,  109  Q5,  110  Q6,  111  PF1,
  112  PF2,  113  PF7,  114  PF3,  115  PF4,  116  PF6,
  117  PO1,  118  PO2,  119  PO3,  120  PO5,  121  PO6,
  122  SQ1,  123  SQ2,  124  SQ3,  125  SQ4,  126  F1,
  127  F2,  128  F3,  129  F4,  130  F5,  131  F10,
  132  F6,  133  F7,  134  F8,  135  F9,  136  F11,
  137  PAR1,  138  PAR2,  139  PAR4,  140  BO1,  141  BO3,
  142  BS2,  143  BS3,  144  BS4,  145  BS5,  146  LS1,
  147  LS2,  148  EX1,  149  PLT1,  150  PLT2,  151  PLT3,
  152  RST2,  153  NPS1,  154  NPS2,  155  NPS3,  156  NPS4,
  157  NPS5,  158  NPS6,  159  NPS7,  160  NPS8,  161  NPS9,
  162  CMN1,  163  CMN2,  164  CMN3,  165  CRS1,  166  CRS2,
  167  CRS3,  168  CRS4,  169  CRS5,  170  CRS6,  171  PLP,
  172  PRB,  173  PQF,  174  ITF1,  175  ITF2,  176  ITF3,
  177  STF,  178  SK1,  179  SK2,  180  CRV1,  181  CRV2,
  182  CRV3,  183  DRS1,  184  DRS2,  185  SCR,  186  CDL,
  187  ST,  188  COR1,  189  COR2,  190  COR3,  191  COR4,
  192  COR5,  193  COR6,  194  SCP1,  195  SCP2,  196  SCP4,
  197  SCP5,  198  SCP6,  199  SCP7,  200  SCP8,  201  SCP9,
  202  HM1,  203  HM2,  204  HM3,  205  HM4,  206  UL1,
  207  UL2,  208  MN1,  209  MN2,  210  MN3,  211  MN4,
  212  MN6,  213  MN7,  214  MN8,  215  IL1,  216  IL3,
  217  IL4,  218  IL5,  219  IL6,  220  IL7,  221  IL8,
  222  IL9,  223  IL10,  224  IL11,  225  IL12,  226  IL13,
  227  IL14,  228  IL15,  229  IL16,  230  IL17,  231  IL18,
  232  IL19,  233  IL21,  234  PB1,  235  PB2,  236  PB3,
  237  PB4,  238  PB5,  239  PB6,  240  PB7,  241  PB8,
  242  PB9,  243  PB10,  244  PB11,  245  IS1,  246  IS3,
  247  IS4,  248  IS5,  249  IS6,  250  IS7,  251  IS8,
  252  IS9,  253  IS10,  254  IS11,  255  IS12,  256  FM1,
  257  FM2,  258  TB,  259  AS,  260  DSTS,  261  PES1,
  262  PES3,  263  PES4,  264  PES6,  265  PES7
		;

MATRIX
[                                          10        20        30        40        50        60        70        80        90        100       110       120       130       140       150       160       170       180       190       200       210       220       230       240       250       260   ]
[                                          .         .         .         .         .         .         .         .         .         .         .         .         .         .         .         .         .         .         .         .         .         .         .         .         .         .     ]

Bactrosaurus_johnsoni             011(12)102000111(01)1010010100011010(01)0100011011011010010000000000010-?0000?000--0?10001010000010110000000210010111100000000001110001100-010000100100111000??100?-?0--0010-00----1010000?000?1?0?102000000100101010100??10?1?12001101111(01)11000100?120011111111110210011110?01010
Eolambia_caroljonesa              0110301000?0??1?????????00201000?0001??00?000??0000000000000??-000???000?00??000????????10?????00?01?012?000???????0???????????00?01?0?????1??00???0??0?0?-?0--0?1???0-?--??????????????0?????????????????????????????1???000011??1?0?0?0???????????11101011010??????????
Equijubus_normani                 01?0000000??00001000000?00101000?0????0010?0?00000000000000000-000001000-000?0001??0000000??000000000011000010000000000?010???000-0100?01000?0???0?0???100-00--0010-00----001000?00000?00?????????????????????????????000000001000??000?0????????????????????????????????
Lophorhothon_atopus               ???22110?0??111??????????????????????????????????????00000??????00???0001-0?00002?????0?????0?00?00?????0111110000000?0??20011100-0100001?01??????00?00?0?-?0--0?11010-5--0??1000?1???????001000000001-00000210??10?1?12?02102?1??00010111??1101??11021????0---1010?01000
Probactrosaurus_gobiensis         0111100000??0??0?000010?0010100010001??0?0???000?0000000000000-0000??0????10??????0????0?00???000000???????????????000?00?000??00-0100?0100??????0?0??0?0?-?0--0?1???0----?0?100001?????0?00100000000000000011??01?11?0000000010001100010001201???111100101100000????1000
Protohadros_byrdi                 01?01(01)10011??11000??141011211000100110001000?11000000000000000-000?0?0????1110001010010?1011??00000100120100?00??0000?1????????00-?1000???????????????0101-00--0010-00----0???00?0???????????????????????000?????????????????????????????????????????????????????????????
Tanius_sinensis                   ?????????????????????????????????????????????????????????????????????000?-?????????????????????00000000101??1????0?0001?1?0?01100-1100?0100110??1000001???-??????????0----0???000?11??2??????????100000000100?????????1200010111111101000??????????????????????1?????????
Telmatosaurus_transsylvanicus     01?1200110?1110?????????00001000000110?110010?0000000000000000-000???000?-1?1000201?0?002111??0??00????001??11?????00?????00?1100-0100?010?11???100???1101-00--0?1???0----0?0?0000?01????????????????????????????????????????????????????????????????????????????????????
Tethyshadros_insularis            11110101011?110010?0000100?101???????0011101?{01}00000000000-0?00-0000000?0--?0000010{12}001?0????005000?030020112000000000010000?10?00-0100?0001????????????00?-{01}0--0010000----110000001000?011102000010101-?0000000111-111121?31020??10?000?0010010110000?112?00---1?0?100110
Hadrosaurus_foulkii               ???131100???111???????????????????????????????????????????????????????????????????????????2??????????????????????????????????????????????????????????????????????????????-???????????????????????????????000110???????120123??112????1011?????11????011?00?0---111??0????
Brachylophosaurus_canadensis      1222312001121111211122112(01)(012)111110111211111010213110100000000(01)0-000111-00--1110002020111122210001111221110112110100000(01)111001000101110000200111112001101(12)00-10--0113010-2--01011000011110111121121111(01)1-01101112111121112022203012100011111211111111101122110---1110101011
Edmontosaurus_annectens           232131200212112011?1141130(01)101100111211111010213111110000000(01)0-000221010--1101002020111123210011001030210112(01)10110000121110111000-010000200110111012011000-10--0111100----0101100000110011112112111111-01(12)111(01)1111111112122312012100011111310111101202122(01)00---1110101010
Amurosaurus_riabinini             112221200112111?????????112111100111211111110??????????????-01--21?--?00--0-011?2120012?2321??21?1111011?????120010?101??11{01}1101010011?0112110011000??1?1-?-?????0--1?????010??2101?1?????01211111?1?0100221112??1????12?223121?2??????1101101111?10211?2011???111??0????
Aralosaurus_tuberiferus           ?????????1??11?????????????????????????????????????????0?0????????????????0-1201212001??20{01}1??11?????01???????00000?001?1?0?1??00?0?00?01???????????????1???????????1?????0?01?0101??????????????????????????????????????????????????????????????????????????????????????
Arenysaurus_ardevoli              11?32120??????2?????????002?111?011111?1111?????????????????????2?????????????????????2???21???1??????????????2?0?0?021111120101010011?00111100?0000????1????????0--1?????0??1?21?1?1?21???12?121110001???????????????????????????????????11??1???10???????????1?????????
Blasisaurus_canudoi               112331201??2112?????????002?111?011111?1111????????????????????????????????????0???????????110?121103110?????????????????????????????????????????????????????????????????????????????????????????????????????????????????????????????????????????????????????????????????
Charonosaurus_jiayinensis         1123312??????????????????11111100111211111?10??????????????-????21?--?00--?-??????????????????2121101010??????2?0?0?10112?1210001?001210112110??1000??1?1-?-?????0--1?????0101??101?1???1????????1?11010012111???10???120223?211200001111?????11??1?211??0?11111111?0?1??
Corythosaurus_casuarius           12222111111211?03101131011(01)11110011121111111011110000112101-01--214--100--0-01102120112123211021211(01)101110000120010210111112110101001110011110110000001(01)1-0-100120--12062101010210101111101121111111101002210121111111120223121121000111111101111111211120210101111100110
Corythosaurus_intermedius         12222111111211?03101131011(01)11110011121111111011110000112101-01--214--100--0-01102120112123211021211(01)101110000120010210111112110101001110011110110000001(01)1-0-100120--120620010102101011111?1121111111101002210121111111120223121121000111111101111111211120210101111100110
Hypacrosaurus_stebingeri          11232(01)1112121??03101131011211110011121111111011110000112101-01--214--100--0-011021201121232110212111101110000120010210111112110101001110011110110000??111-1-100120--120611010102101?1?2?1?112111111100100221012???????1202231211210001111011011111102111?0110101111?00110
Hypacrosaurus_altispinus          112321201112112?3111131?11(12)11?100?11211111?1011110000112203-01--214--100--0-01102120112123211041211(01)101110000120010210101112110101001110010110010(01)00001(01)1-1-100120--12061001010210111121101121111111001002210121111111120223121121120111101101111110211110211101111100110
Jaxartosaurus_aralensis           ????????????????????????????????????????????????????????????????????-?00--????????????????????????????????????1?0?0?0211120?1??1010010?0010110???000????????????????1?????0??1?01?1??????????????????????????????????????????????????????????????????????????????????????
Lambeosaurus_lambei               1(12)2(23)21111(12)121110(23)1011(34)1011111110011121111111011110000112211-01--213--000--0-0110(12)120112123211021211(01)10111000012001011011111211010100111001111011010000111-0-110120--1226300101021010111110112111111100100??1{01}1{12}1111111120223121121000111111?01111111211120110101111101110
Lambeosaurus_magnicristatus       1?2?21???(12)12111?(23)1011310111?11100111211111?1011110000112211-01--213--000--0-011021201121232?102121101011100001200101101111121?0101001??00111?????1?0??111-0-??0120--12263101010210??11?1??11?????11100100221112111?111120223121121000111111101111?1121112021010111?10??10
Magnapaulia_laticaudus            112221??01?2111???????????1??1????1121??????0111100001????2-01--???--??0--0-01102?20112?2321??212110???1????????????????????????????????????????????????1-?-????20--1???????????????1?21?0?1211111??001002111?????????12021312112????11110110111111021112021010111???????
Olorotitan_ararhensis             1?23211?121211??31?11?11111111100111211111110111100001?2002-01--2??--1?0--0-0110112011212321??41211010111???0?200?0?1???????1?????0011?0?1?11????00?00?11-?-???120--12061?01010210?011?12?11211111111010022101????????12021312112110011?1???????????211120110?0111???????
Parasaurolophus_walkeri           122?????????111031?11410112111??0111211111110111?0000100004-01--2??--000--0-111011201120232?1?3121101020100001200102121112121000100012100111?????0?0??121-1-021220--12270-010112101?11111??12111111110001221001111001112023312112000011?111101111?1021112011?1111??1????0
Parasaurolophus_cyrtocristatus    122221100?????????????1?????1???0?11211111?10????????10000?-????2??--0?0--0-?????1?????0????1?????1???????????200102101122121000100012?00111101?0000???21-1-021220--12270-0101?2101?111110???????11110101221001111????12123312112000011111110111111020011021111111110??10
Parasaurolophus_tubicen           122321100112111???????1??12111100111211111110????????10000?-????2??--000--0-11101120112023211?31211010201?0001200102121112121000100012100111101?0000??121-1-021220--12270-0101?2101???????????????????????????????????????????1?2????????????????????????????????????????
Pararhabdodon_isonensis           ????????????????????????????????????????????0??????????????????????????0--??0?001?31112?2321????????????????????????????????????????????????????????????????????????????????????????1?1?1????????1???01002{12}11???????????????????????????????????????2??????1?????????????
Sahaliyania_elunchunorum          11?221200???????????????112?1110011121????????????????????????????????????0-01101?20?12?1??0??2121111?101100?1???????????????1?101???1??0?21?0???000??????????????????????????????????????1??????1??001002211?????????021213121121000111101101111011?1112011?????????????
Tsintaosaurus_spinorhinus         112(23)311001??11?021011310112101100111211111010013110?0??2??0-01--103--000--0-01101131112?2321??412?11100(12)1011010?00?00???1?0010000?0011?00111101?0?00??1??????????0--12????0101?0201?111110012010111100100221112??11?11120223021121110111101101111?10211110110101111?00110
Velafrons_coahuilensis            1?2221???1?211?021?1131?01111110011121?????1011110000112?02-01--214--?00?-0-0110212011212121??21211110101100012?0?0?10?11???1??1010??1?0011????????0??111-?-????20--12?6??01?10?101??????????????????010??211????1????1202131211201201111????111111?21112011000?????0??10
Canardia_akripraeceps             ???320200??{12}112????????????????????????1111???????????????????????????????0-12013?20112?2321??1?????????1112012001????????????????????????????????????????????????????????????????????????1??????1??????01?1?????????????????????????????????????????????????????????????
;
END;


BEGIN TREES; 
	TITLE 'Trees from "HADRODATASET.nex"';
	LINK Taxa=Taxa ;

	TRANSLATE
		1	Bactrosaurus_johnsoni,
		2	Eolambia_caroljonesa,
		3	Equijubus_normani,
		4	Lophorhothon_atopus,
		5	Probactrosaurus_gobiensis,
		6	Protohadros_byrdi,
		7	Tanius_sinensis,
		8	Telmatosaurus_transsylvanicus,
		9	Tethyshadros_insularis,
		10	Hadrosaurus_foulkii,
		11	Brachylophosaurus_canadensis,
		12	Edmontosaurus_annectens,
		13	Amurosaurus_riabinini,
		14	Aralosaurus_tuberiferus,
		15	Arenysaurus_ardevoli,
		16	Blasisaurus_canudoi,
		17	Charonosaurus_jiayinensis,
		18	Corythosaurus_casuarius,
		19	Corythosaurus_intermedius,
		20	Hypacrosaurus_stebingeri,
		21	Hypacrosaurus_altispinus,
		22	Jaxartosaurus_aralensis,
		23	Lambeosaurus_lambei,
		24	Lambeosaurus_magnicristatus,
		25	Magnapaulia_laticaudus,
		26	Olorotitan_ararhensis,
		27	Parasaurolophus_walkeri,
		28	Parasaurolophus_cyrtocristatus,
		29	Parasaurolophus_tubicen,
		30	Pararhabdodon_isonensis,
		31	Sahaliyania_elunchunorum,
		32	Tsintaosaurus_spinorhinus,
		33	Velafrons_coahuilensis,
		34	Canardia_akripraeceps
	;
	TREE  * 'Adams+' =  [&R] (((6,((1,((10,(12,(((((((31,13),(21,33)),(((18,19),20),(23,24))),(17,((27,29),28)),26),(30,32)),22),14))),8,4)),7)),5),3);
	TREE 'Adams+' =  [&R] (((6,((1,((10,(12,(((((((31,13),(21,33)),(((18,19),20),(23,24))),(17,((27,29),28)),26),(30,32)),22),14))),8,4)),7)),5),3);
	TREE 'Adams+' =  [&R] (((6,((1,(((10,(12,(((((((31,13),(18,19),20,(21,33),(23,24)),(17,((27,29),28))),26),(30,32)),22),14))),4),8)),7)),5),3);
	TREE 'Adams+' =  [&R] (((6,((1,(((10,(12,(((((((31,13),(18,19),20,(21,33),(23,24)),(17,((27,29),28))),26),(30,32)),22),14))),4),8)),7)),5),3);
	TREE 'UNTITLED+' =  [&R] (3,(5,(6,(7,(1,(8,(4,(10,(12,(((((((31,13),(18,19),20,(21,33),(23,24)),(17,((27,29),28))),26),(30,32)),22),14))))))))));
	TREE Strict =  [&R] (1,(((2,6),(3,5)),7),((4,(9,(10,(12,((((((((((((13,31),15),33),25),26),21),(18,19),20),(23,24)),((16,17),((27,29),28))),(30,32)),22),14))))),8));
	TREE Strict =  [&R] (1,(((2,6),(3,5)),7),((4,(9,(10,(12,((((((((((((13,31),15),33),25),26),21),(18,19),20),(23,24)),((16,17),((27,29),28))),(30,32)),22),14))))),8));
	TREE Strict =  [&R] (1,(((2,6),(3,5)),7),((4,(9,(10,(12,((((((((((((13,31),15),33),25),26),21),(18,19),20),(23,24)),((16,17),((27,29),28))),(30,32)),22),14))))),8));
	TREE Strict =  [&R] (1,(((2,6),(3,5)),7),((4,(9,(10,(12,((((((((((((13,31),15),33),25),26),21),(18,19),20),(23,24)),((16,17),((27,29),28))),(30,32)),22),14))))),8));
	TREE Strict =  [&R] (1,(((2,6),(3,5)),7),((4,(9,(10,(12,((((((((((((13,31),15),33),25),26),21),(18,19),20),(23,24)),((16,17),((27,29),28))),(30,32)),22),14))))),8));
	TREE Strict =  [&R] (1,(((2,6),(3,5)),7),((4,(9,(10,(12,((((((((((((13,31),15),33),25),26),21),(18,19),20),(23,24)),((16,17),((27,29),28))),(30,32)),22),14))))),8));
	TREE Strict =  [&R] (1,(((2,6),(3,5)),7),((4,(9,(10,(12,((((((((((((13,31),15),33),25),26),21),(18,19),20),(23,24)),((16,17),((27,29),28))),(30,32)),22),14))))),8));
	TREE Strict =  [&R] (1,(((2,6),(3,5)),7),((4,(9,(10,((11,12),(((((13,15,((((18,19),(23,24)),20),(21,26)),25,31,33),(17,((27,29),28))),(30,32)),22),(14,16,34)))))),8));
	TREE Strict =  [&R] (1,(((2,6),(3,5)),7),((4,(9,(10,((11,12),(((((13,15,((((18,19),(23,24)),20),(21,26)),25,31,33),(17,((27,29),28))),(30,32)),22),(14,16,34)))))),8));
	TREE Strict =  [&R] (1,(((2,6),(3,5)),7),((4,(9,(10,((11,12),(((((13,15,((((18,19),(23,24)),20),(21,26)),25,31,33),(17,((27,29),28))),(30,32)),22),(14,16,34)))))),8));
	TREE Strict =  [&R] (1,(((2,6),(3,5)),7),((4,(9,(10,((11,12),(((((13,15,((((18,19),(23,24)),20),(21,26)),25,31,33),(17,((27,29),28))),(30,32)),22),(14,16,34)))))),8));
	TREE Strict =  [&R] (1,(((2,6),(3,5)),7),((4,(9,(10,((11,12),(((((13,15,((((18,19),(23,24)),20),(21,26)),25,31,33),(17,((27,29),28))),(30,32)),22),(14,16,34)))))),8));
	TREE Strict =  [&R] (1,(((2,6),(3,5)),7),((4,(9,(10,((11,12),(((((13,15,((((18,19),(23,24)),20),(21,26)),25,31,33),(17,((27,29),28))),(30,32)),22),(14,16,34)))))),8));
	TREE shit =  [&R] (3,(5,((2,6),(7,(1,(8,(9,(4,(10,((11,12),((14,34),(22,((30,32),((17,(28,(27,29))),((23,24),((18,19),(20,((25,(33,(13,31))),(15,16),21,26))))))))))))))))));
	TREE UNTITLED =  [&R] (3,(5,((2,6),(7,(1,(8,(9,(4,(10,((11,12),((14,34),(22,((30,32),((17,((27,29),28)),((23,24),((18,19),(20,(((21,26),(15,16)),(25,(33,(13,31)))))))))))))))))))));

END;


BEGIN ASSUMPTIONS;
	OPTIONS  DEFTYPE=unord PolyTcount=MINSTEPS ;
	TYPESET * UNTITLED  = unord: 2 4-9 11 13-265, ord: 1 3 10 12;
END;


BEGIN MacClade;
	Version 4.0  84;
	LastModified -851257154;
	FileSettings editor  '0' '0' '52' '1';
	Singles 000;
	Editor 0001100111111110010001001 '0' '48' Geneva '9' '174' '1' all;
	EditorPosition  '47' '121' '723' '1229';
	TreeWindowPosition  '44' '161' '729' '1230';
	ListWindow Characters closed Geneva '9' '50' '10' '273' '359' 000;
	ListWindow Taxa closed Geneva '9' '104' '580' '561' '321' 100000;
	ListWindow Trees closed Geneva '9' '50' '10' '145' '386' ;
	ListWindow TypeSets closed Geneva '9' '50' '10' '276' '490' ;
	ListWindow WtSets closed Geneva '9' '50' '10' '276' '490' ;
	ListWindow ExSets closed Geneva '9' '50' '10' '276' '490' ;
	ListWindow CharSets closed Geneva '9' '50' '10' '276' '490' ;
	ListWindow TaxSets closed Geneva '9' '50' '10' '276' '490' ;
	ListWindow CharPartitions closed Geneva '9' '50' '10' '276' '490' ;
	ListWindow CharPartNames closed Geneva '9' '50' '10' '276' '490' ;
	ListWindow WtSets closed Geneva '9' '50' '10' '276' '490' ;
	ChartWindowPosition  '52' '30' '718' '1220';
	StateNamesSymbols closed Geneva '9' '10' '50' '30' '148' '220';
	WindowOrder  Data;
	OtherSymbols &/ 00 ?-;
	Correlation  '0' '0' '1000' '0' '0' 10011010;
	Salmo 00000001;
	EditorFile  '2';
	ExportHTML _ MOSS  '100' 110000;
	PrettyPrint 10;
	EditorToolsPosition  '666' '240' '115' '165';
	TreeToolsPosition  '370' '460' '126' '138';
	TreeWindowProgram 10;
	TreeWindow 0000;
	Continuous  '0' '3' 1;
	Calculations 0000001;
	SummaryMode  '1' '0' 0;
	Charts  Geneva '9' (normal) 0010;
	NexusOptions  '0' '0' '50' 001011011;
	TipLabel  '1';
	TreeFont  Geneva '9' (normal);
	TreeShape  1.0 1.0 1101;
	TraceLabels 0101;
	ChartColors  '0' '0' '65535' '9' '0' 1;
	ChartBiggestSpot 1;
	ChartPercent 10;
	ChartBarWidth  '10' 1;
	ChartVerticalAxis 10101;
	ChartMinMax  '0';
	TraceAllChangesDisplay  '0' 1;
	BarsOnBranchesDisplay  '0' '0' '60000' '10000' '10000' '10000' '10000' '60000' '65000' '65000' '65000' '6' '1' 0100101;
	ContinuousBranchLabels 0;
	AllStatesBranchLabels 1;
	IndexNotation  '2' 1;
	PrintTree  10.00 '2' '2' '2' '2' '2' '2' '2' '2' '2' '2' '2' Geneva '9' (normal) Geneva '10' (normal) Geneva '9' (normal) Geneva '9' (normal) Geneva '9' (bold ) Geneva '9' (normal) Geneva '9' (normal) '0' '0' '0' '0' '0' '0' '0' '0' '0' '0' '0' '0' '0' '0' '0' '0' '0' '0' '0' '0' '0' '0' '0' '0' '0' '0' '0' '0' '0' '0' '1' '1' '1' '1' '0' '0' '-39' '4' '-40' '0' '1' '2' '1' '8' '0' '0' '0' '2' 1000111000000000000100000111000;
	MatchChar 00 .;
	EntryInterpretation 01;
	ColorOptions 00;
	TreeTools  '0' '5' '4' '0' '10' '4' '0' 00100111111101110;
	EditorTools  '0' '0' '0' '1000' '0' '0' '6' '3' '0' 100000101110001;
	PairAlign  '2' '2' '3' '2' '1' '1' '2' '1' '3' 1010;
	BothTools  '1';
END;


BEGIN MESQUITECHARMODELS;


	ProbModelSet * UNTITLED   =  'Mk1 (est.)':  1 -  264;
END;


BEGIN MESQUITE;


		MESQUITESCRIPTVERSION 2;
		TITLE AUTO;
		tell ProjectCoordinator;
		timeSaved 1360664712935;
		getEmployee #mesquite.minimal.ManageTaxa.ManageTaxa;
		tell It;
			setID 0 6312945206743516360;
		endTell;
		getEmployee #mesquite.charMatrices.ManageCharacters.ManageCharacters;
		tell It;
			setID 0 1291336153167771126;
			mqVersion 275;
			checksumv 0 3 1665551687 null  getNumChars 264 numChars 264 getNumTaxa 34 numTaxa 34   short true   bits 2305843009213694207   states 255   sumSquaresStatesOnly 115552.0 sumSquares -5.995191823955596E19 longCompressibleToShort false usingShortMatrix true   NumFiles 1 NumMatrices 1;
			mqVersion;
		endTell;
		getWindow;
		tell It;
			suppress;
			setResourcesState false false 100;
			setPopoutState 400;
			setExplanationSize 0;
			setAnnotationSize 0;
			setFontIncAnnot 0;
			setFontIncExp 0;
			setSize 1175 756;
			setLocation 164 39;
			setFont SanSerif;
			setFontSize 10;
			getToolPalette;
			tell It;
			endTell;
			desuppress;
		endTell;
		getEmployee  #mesquite.minimal.ManageTaxa.ManageTaxa;
		tell It;
			showTaxa #6312945206743516360 #mesquite.lists.TaxonList.TaxonList;
			tell It;
				setTaxa #6312945206743516360;
				getWindow;
				tell It;
					newAssistant  #mesquite.lists.DefaultTaxaOrder.DefaultTaxaOrder;
					newAssistant  #mesquite.lists.TaxonListCurrPartition.TaxonListCurrPartition;
					setExplanationSize 30;
					setAnnotationSize 20;
					setFontIncAnnot 0;
					setFontIncExp 0;
					setSize 1075 689;
					setLocation 164 39;
					setFont SanSerif;
					setFontSize 10;
					getToolPalette;
					tell It;
					endTell;
				endTell;
				showWindow;
				getEmployee #mesquite.lists.ColorTaxon.ColorTaxon;
				tell It;
					setColor Red;
					removeColor off;
				endTell;
				getEmployee #mesquite.lists.TaxonListAnnotPanel.TaxonListAnnotPanel;
				tell It;
					togglePanel off;
				endTell;
			endTell;
		endTell;
		getEmployee  #mesquite.charMatrices.BasicDataWindowCoord.BasicDataWindowCoord;
		tell It;
			showDataWindow #1291336153167771126 #mesquite.charMatrices.BasicDataWindowMaker.BasicDataWindowMaker;
			tell It;
				getWindow;
				tell It;
					setExplanationSize 30;
					setAnnotationSize 20;
					setFontIncAnnot 0;
					setFontIncExp 0;
					setSize 1075 689;
					setLocation 164 39;
					setFont SanSerif;
					setFontSize 10;
					getToolPalette;
					tell It;
						setTool mesquite.charMatrices.BasicDataWindowMaker.BasicDataWindow.ibeam;
					endTell;
					setActive;
					setTool mesquite.charMatrices.BasicDataWindowMaker.BasicDataWindow.ibeam;
					colorCells  #mesquite.charMatrices.NoColor.NoColor;
					colorRowNames  #mesquite.charMatrices.TaxonGroupColor.TaxonGroupColor;
					colorColumnNames  #mesquite.charMatrices.CharGroupColor.CharGroupColor;
					colorText  #mesquite.charMatrices.NoColor.NoColor;
					setBackground White;
					toggleShowNames on;
					toggleShowTaxonNames on;
					toggleTight off;
					toggleThinRows off;
					toggleShowChanges on;
					toggleSeparateLines off;
					toggleShowStates on;
					toggleAutoWCharNames on;
					toggleAutoTaxonNames off;
					toggleShowDefaultCharNames off;
					toggleConstrainCW on;
					toggleBirdsEye off;
					toggleShowPaleGrid off;
					toggleShowPaleCellColors off;
					togglePaleInapplicable on;
					toggleShowBoldCellText off;
					toggleAllowAutosize on;
					toggleColorsPanel off;
					toggleDiagonal on;
					setDiagonalHeight 80;
					toggleLinkedScrolling on;
					toggleScrollLinkedTables off;
				endTell;
				showWindow;
				getWindow;
				tell It;
					forceAutosize;
				endTell;
				getEmployee #mesquite.charMatrices.ColorByState.ColorByState;
				tell It;
					setStateLimit 9;
					toggleUniformMaximum on;
				endTell;
				getEmployee #mesquite.charMatrices.ColorCells.ColorCells;
				tell It;
					setColor Red;
					removeColor off;
				endTell;
				getEmployee #mesquite.categ.StateNamesStrip.StateNamesStrip;
				tell It;
					showStrip off;
				endTell;
				getEmployee #mesquite.charMatrices.AnnotPanel.AnnotPanel;
				tell It;
					togglePanel off;
				endTell;
				getEmployee #mesquite.charMatrices.CharReferenceStrip.CharReferenceStrip;
				tell It;
					showStrip off;
				endTell;
				getEmployee #mesquite.charMatrices.QuickKeySelector.QuickKeySelector;
				tell It;
					autotabOff;
				endTell;
				getEmployee #mesquite.charMatrices.SelSummaryStrip.SelSummaryStrip;
				tell It;
					showStrip off;
				endTell;
				getEmployee #mesquite.categ.SmallStateNamesEditor.SmallStateNamesEditor;
				tell It;
					panelOpen true;
				endTell;
			endTell;
		endTell;
		endTell;
END;
